# Supplementary material for: Effect of preoperative nutritional support in malnourished patients with pancreatobiliary cancer: a quasi-experimental study
Source: BMC Nutr. 2022 Jul 11;8:61. doi: 10.1186/s40795-022-00555-2 (PMC9277960; doi:10.1186/s40795-022-00555-2)
Supplement: Supplementary file 2 — Additional file 2. [file 40795_2022_555_MOESM2_ESM.xls]

## Sheet: 안내
	Supplementary data 2. Data Variable List
		CRF Name	Form Name
	1	Physical Assessment	Physical Assessment
	2	Past Medical History & Diagnosis	Past Medical History & Diagnosis
	3	Laboratory Values (Baseline)	Laboratory Values (Baseline)
	4-1	Eligibility Evaluation & Randomization	1_Forms_Eligibility Evaluation & Randomization
	4-2	Eligibility Evaluation	1_Forms_Eligibility Evaluation
	5	Laboratory Values (Treatment)	Laboratory Values (Treatment)
	6	Dietary Intake Record	Dietary Intake Record
	7	Operation Record	Operation Record
	8	Discharge Record	Discharge Record
	9	Complications	Complications
	10	PG-SGA	PG-SGA
	11	EORTC QLQ	EORTC QLQ
	12	End of Data Collection	2_Forms_End of Data Collection
	13	Investigator's Declaration (Conclusion)	3_Forms_Investigator's Declaration (Conclusion)

## Sheet: System Table
System Table
Table	Field Name	Label	Field ID	Field Type	Multiple Choice Display Name	Multiple Choice Data Value
공통	Visit Name		Visit Name	NA	Baseline Randomization Nutritional Support Program OP day POD7 POD14 POD21 POD28(Discharge Day) POD56	Baseline Randomization Nutritional Support Program OP day POD7 POD14 POD21 POD28(Discharge Day) POD56	Calendar에 연결된 Form 입력 시 자동 입력됨
	Event Name		Event Name	NA	Assessment Enrollment Treatment Operation Discharge Questionnaire	Assessment Enrollment Treatment Operation Discharge Questionnaire	Calendar에 연결된 Form 입력 시 자동 입력됨
	Protocol Name	Calendr Name	Protocol Name	NA	Arm A Calendar Arm B Calendar	Arm A Calendar Arm B Calendar	Calendar에 연결된 Form 입력 시 자동 입력됨
	Form Status		Form Status	Dropdown	Work in Progress Incomplelte Completed Lockdown DM Verified	Work in Progress Incomplelte Completed Lockdown DM Verified
	Creator		Creator	NA			자료 입력 시 자동 생성됨
	Created On		Created On	NA			자료 입력 시 자동 생성됨
	Last Modified By		Last Modified By	NA			자료 변경 시 자동 생성됨
	Last Modified Date		Last Modified Date	NA			자료 변경 시 자동 생성됨
Demographics	Patient ID		Patient ID	Text
	First Name		First Name	Text
	Last Name		Last Name	Text
	Date of Birth		Date of Birth	Date
	Gender		Gender	Dropdown	Male, Female	Male, Female
	Organization		Organization	Dropdown	NCCK	NCCK
Patient Study Status	Patient ID		Patient ID	Text
	Patient Study Id		Patient Study Id	Text
	Study Number		Study Number	NA	C13676	C13676	자료 입력 시 자동 생성됨
	Current Status		Current Status	Text	Yes, No	Yes, No
	Status		Status	Dropdown	Informed Consent Signed Screen Failure Enrolled Off Study Lockdown	Informed Consent Signed Screen Failure Enrolled Off Study Lockdown
	Status Date		Status Date	Date
	Enrolled By		Enrolled By	Text
	Enrolling Site		Enrolling Site	Dropdown	NCCK	NCCK
Treatment Arm	Patient ID		Patient ID	Text
	Patient Study ID		Patient Study ID	Text
	Study Number		Study Number	NA	C13676	C13676	자료 입력 시 자동 생성됨
	Treatment Arm		Treatment Name	Radio Button	Ineligible Arm A (Nutritional Support Program Apply) Arm B (Conventional Treatment)	Ineligible Arm A (Nutritional Support Program Apply) Arm B (Conventional Treatment)
	Drug Information		Drug Info	Text
	Status Date	Randmoization Date	Status Date	Date
	Notes	Randomization Number	Notes	Text
Patient Schedule	Patient ID		Patient ID	NA			Calendar 연결 시 자동 생성됨
	Patient Study ID		Patient Study ID	NA			Calendar 연결 시 자동 생성됨
	Study Number		Study Number	NA	C13676	C13676	Calendar 연결 시 자동 생성됨
	Calendar		Calendar	NA	Arm A Calendar Arm B Calendar	Arm A Calendar Arm B Calendar	Calendar 연결 시 자동 생성됨
	Visit		Visit	NA	Baseline Randomization Nutritional Support Program OP day POD7 POD14 POD21 POD28(Discharge Day) POD56	Baseline Randomization Nutritional Support Program OP day POD7 POD14 POD21 POD28(Discharge Day) POD56	Calendar 연결 시 자동 생성됨
	Suggested Date		Suggested Date	NA			Calendar 연결 시 자동 생성됨
	Actual Scheduled Date		Actual Scheduled Date	NA			Calendar 연결 시 자동 생성됨
	Visit Window		Visit Window	NA			Calendar 연결 시 자동 생성됨
	Event		Event	NA	Assessment Enrollment Treatment Operation Discharge Questionnaire	Assessment Enrollment Treatment Operation Discharge Questionnaire	Calendar 연결 시 자동 생성됨
	Event Status		Event Status	NA	Done Not Done Not Required	Done Not Done Not Required
	Status Date		Status Date	NA
	Status Notes		Status Notes	NA

## Sheet: 1
Physical Assessment
Field Name	Field ID	Field Type	Multiple Choice Display Name	Multiple Choice Data Value
Physical Assessment
Visit	PAVT	DROP down	Baseline Nutritional Support Program After Nutritional Support Program POD14 2 weeks after Discharge Day Unscheduled	1 2 3 4 5 6
Date of Information Collected	PAICDY	DATE
Height Not	PAHTND	Checkbox	Not Done	1
If Not Done, cause	PAHTNDC	Text
Height	PAHT	NUMBER
Weight Not	PAWTND	Radio Button	Not Done Not Applicable (Unscheduled Visit)	1 2
If Not Done, cause	PAWTNDC	Text
Weight	PAWT	NUMBER
Weight Loss	PAWTLS	Radio Button	Yes (10% 초과한 체중 감소) No	1 2
BMI (kg/m2)	PABMI	Number
ECOG Performance Status Not	PAECOGND	Radio Button	Not Done Not Applicable (Unscheduled Visit)	1 2
If Not Done, cause	PAECOGNDC	Text
ECOG Performance Status	PAECOG	Radio Button	0 1 2 3 4	0 1 2 3 4
Change of Intake	PACOI	Radio Button	Not Done No Change Reduced Escalated	1 2 3 4
If Not Done, cause	PACOINDC	Text
Childbearing Potential
Is the patient using safe contraceptives?	PACP	Radio Button	Yes No NA	1 2 3
If NA, cause	PACPNAC	Radio Button	Naturally post-menopausal (last menstrual period ≥ 12 months) Diagnosed infertility Hysterectomy Other	1 2 3 4
If Other	PACPNACO	Text
Comment	PACMT	Text

## Sheet: 2
Past Medical History & Diagnosis
Field Name	Field ID	Field Type	Multiple Choice Display Name	Multiple Choice Data Value
Past Medical History
Past Medical History	PMHYN	Radio Button	None Unknown	1 2
PMH Diagnosis1	PMHDYN1	Radio Button	Yes No	1 2
PMH Diagnosis YY1	PMHDY1	Text
PMH Diagnosis MM1	PMHDM1	Text
PMH Diagnosis Ongoing1	PMHDO1	Radio Button	Yes No	1 2
PMH Diagnosis2	PMHDYN2	Radio Button	Yes No	1 2
PMH Diagnosis YY2	PMHDY2	Text
PMH Diagnosis MM2	PMHDM2	Text
PMH Diagnosis Ongoing2	PMHDO2	Radio Button	Yes No	1 2
PMH Diagnosis3	PMHDYN3	Radio Button	Yes No	1 2
PMH Diagnosis YY3	PMHDY3	Text
PMH Diagnosis MM3	PMHDM3	Text
PMH Diagnosis Ongoing3	PMHDO3	Radio Button	Yes No	1 2
PMH Diagnosis4	PMHDYN4	Radio Button	Yes No	1 2
PMH Diagnosis YY4	PMHDY4	Text
PMH Diagnosis MM4	PMHDM4	Text
PMH Diagnosis Ongoing4	PMHDO4	Radio Button	Yes No	1 2
PMH Diagnosis5	PMHDYN5	Radio Button	Yes No	1 2
PMH Diagnosis YY5	PMHDY5	Text
PMH Diagnosis MM5	PMHDM5	Text
PMH Diagnosis Ongoing5	PMHDO5	Radio Button	Yes No	1 2
PMH Diagnosis6	PMHDYN6	Radio Button	Yes No	1 2
PMH Diagnosis YY6	PMHDY6	Text
PMH Diagnosis MM6	PMHDM6	Text
PMH Diagnosis Ongoing6	PMHDO6	Radio Button	Yes No	1 2
PMH Diagnosis7	PMHDYN7	Radio Button	Yes No	1 2
PMH Diagnosis YY7	PMHDY7	Text
PMH Diagnosis MM7	PMHDM7	Text
PMH Diagnosis Ongoing7	PMHDO7	Radio Button	Yes No	1 2
PMH Diagnosis8	PMHDYN8	Radio Button	Yes No	1 2
PMH Diagnosis YY8	PMHDY8	Text
PMH Diagnosis MM8	PMHDM8	Text
PMH Diagnosis Ongoing8	PMHDO8	Radio Button	Yes No	1 2
PMH Diagnosis9	PMHDYN9	Radio Button	Yes No	1 2
PMH Diagnosis YY9	PMHDY9	Text	Yes No	1 2
PMH Diagnosis MM9	PMHDM9	Text
PMH Diagnosis Ongoing9	PMHDO9	Radio Button	Yes No	1 2
PMH Diagnosis10	PMHDYN10	Radio Button	Yes No	1 2
PMH Diagnosis YY10	PMHDY10	Text
PMH Diagnosis MM10	PMHDM10	Text
PMH Diagnosis Ongoing10	PMHDO10	Radio Button	Yes No	1 2
PMH Diagnosis11	PMHDYN11	Radio Button	Yes No	1 2
PMH Diagnosis YY11	PMHDY11	Text
PMH Diagnosis MM11	PMHDM11	Text
PMH Diagnosis Ongoing11	PMHDO11	Radio Button	Yes No	1 2
PMH Diagnosis18	PMHDYN18	Radio Button	Yes No	1 2
PMH Diagnosis YY18	PMHDY18	Text
PMH Diagnosis MM18	PMHDM18	Text
PMH Diagnosis Ongoing18	PMHDO18	Radio Button	Yes No	1 2
PMH Diagnosis12	PMHDYN12	Radio Button	Yes No	1 2
PMH Diagnosis YY12	PMHDY12	Text
PMH Diagnosis MM12	PMHDM12	Text
PMH Diagnosis Ongoing12	PMHDO12	Radio Button	Yes No	1 2
PMH Diagnosis13	PMHDYN13	Radio Button	Yes No	1 2
PMH Diagnosis YY13	PMHDY13	Text
PMH Diagnosis MM13	PMHDM13	Text
PMH Diagnosis Ongoing13	PMHDO13	Radio Button	Yes No	1 2
PMH Diagnosis14	PMHDYN14	Radio Button	Yes No	1 2
PMH Diagnosis YY14	PMHDY14	Text
PMH Diagnosis MM14	PMHDM14	Text
PMH Diagnosis Ongoing14	PMHDO14	Radio Button	Yes No	1 2
PMH Diagnosis19	PMHDYN19	Radio Button	Yes No	1 2
PMH Diagnosis YY19	PMHDY19	Text
PMH Diagnosis MM19	PMHDM19	Text
PMH Diagnosis Ongoing19	PMHDO19	Radio Button	Yes No	1 2
PMH Diagnosis Other1	PMHD15	Text
PMH Diagnosis Other YN1	PMDYN15	Radio Button	Yes No	1 2
PMH Diagnosis Other YY1	PMHDY15	Text
PMH Diagnosis Other MM1	PMHDM15	Text
PMH Diagnosis Other Ongoing1	PMHDO15	Radio Button	Yes No	1 2
PMH Diagnosis Other2	PMHD16	Text
PMH Diagnosis Other YN2	PMDYN16	Radio Button	Yes No	1 2
PMH Diagnosis Other YY2	PMHDY16	Text
PMH Diagnosis Other MM2	PMHDM16	Text
PMH Diagnosis Other Ongoing2	PMHDO16	Radio Button	Yes No	1 2
PMH Diagnosis Other3	PMHD17	Text
PMH Diagnosis Other YN3	PMDYN17	Radio Button	Yes No	1 2
PMH Diagnosis Other YY3	PMHDY17	Text
PMH Diagnosis Other MM3	PMHDM17	Text
PMH Diagnosis Other Ongoing3	PMHDO17	Radio Button	Yes No	1 2
Diagnosis
Date of Diagnosis MM	PMHDM	DROP down	JAN FEB MAR APR MAY JUN JUL AUG SEP OCT NOV DEC Unknown	1 2 3 4 5 6 7 8 9 10 11 12 99
Date of Diagnosis DD	PMHDD	DROP down	1 2 3 4 5 6 7 8 9 10 11 12 13 14 15 16 17 18 19 20 21 22 23 24 25 26 27 28 29 30 31 Unknown	1 2 3 4 5 6 7 8 9 10 11 12 13 14 15 16 17 18 19 20 21 22 23 24 25 26 27 28 29 30 31 99
Date of Diagnosis YY	PMHDY	Text
Diagnosis	PMHD	Radio Button	Pancreatic Cancer Bile Duct Cancer Gallbladder Cancer Esophageal Cancer Other	1 2 3 4 5
If Other	PMHDO	Text
Comment	PMDCMT	Text

## Sheet: 3
Laboratory Values (Baseline)
Field Name	Field ID	Field Type	Multiple Choice Display Name	Multiple Choice Data Value
Hematology
Hematology Not Done	LBHMND	Checkbox	Not Done	1
If Not Done, cause	LBHMNDC	Text
Date of Test	LBHMDY	DATE
WBC (Total)	LBWBC	NUMBER
WBC Unit	LBWBCU	DROP down	10³/mm³, 10³/μL,k/μL, 10^9/L	1
WBC Clinical Significant	LBWBCCS	Radio Button	NCS CS	1 2
If other,	LBWBCDY	DATE
Hemoglobin	LBHB	NUMBER
Hemoglobin Unit	LBHBU	DROP down	g/dL	1
Hemoglobin Clinical Significant	LBHBCS	Radio Button	NCS CS	1 2
If other,	LBHBDY	DATE
Lymphocyte	LBLYMP	NUMBER
Lymphocyte Unit	LBLYMPU	DROP down	%	1
Lymphocyte Clinical Significant	LBLYMPCS	Radio Button	NCS CS	1 2
If other,	LBLYMPDY	DATE
ANC	LBANC	NUMBER
ANC Unit	LBANCU	DROP down	/μL, /mm³ 10³/mm³, 10³/μL,k/μL, 10^9/L	1 2
ANC Clinical Significant	LBANCCS	Radio Button	NCS CS	1 2
If other,	LBANCDY	DATE
Platelet Count	LBPLT	NUMBER
Platelet Count Unit	LBPLTU	DROP down	10³/mm³, 10³/μL,k/μL, 10^9/L	1
Platelet Count Clinical Significant	LBPLTCS	Radio Button	NCS CS	1 2
If other,	LBPLTDY	DATE
Blood Chemistry
Blood Chemistry Not Done	LBBCND	Checkbox	Not Done	1
If Not Done, cause	LBBCNDC	Text
Date of Test	LBBCDY	DATE
Albumin	LBAB	NUMBER
Albumin Unit	LBABU	DROP down	g/Dl	1
Albumin Clinical Significant	LBABCS	Radio Button	NCS CS	1 2
If other,	LBABDY	DATE
SGOT (AST)	LBAST	NUMBER
AST (SGOT) Unit	LBASTU	DROP down	U/L, IU/L	1
AST (SGOT) Clinical Significant	LBASTCS	Radio Button	NCS CS	1 2
If other,	LBASTDY	DATE
SGPT (ALT)	LBALT	NUMBER
ALT (SGPT) Unit	LBALTU	DROP down	U/L, IU/L	1
ALT (SGPT) Clinical Significant	LBALTCS	Radio Button	NCS CS	1 2
If other,	LBALTDY	DATE
Alkaline Phosphatase	LBALP	NUMBER
Alkaline Phosphatase Unit	LBALPU	DROP down	U/L, IU/L	1
Alkaline Phosphatase Clinical Significant	LBALPCS	Radio Button	NCS CS	1 2
If other,	LBALPDY	DATE
Creatinine	LBCR	NUMBER
Creatinine Unit	LBCRU	DROP down	mg/dL	1
Creatinine Clinical Significant	LBCRCS	Radio Button	NCS CS	1 2
If other,	LBCRDY	DATE
Blood Sugar Test					Study team 요청 2014-02-26
HIDE_Blood Sugar Test Not Done	LBBSND	Checkbox	Not Done	1
HIDE_If Not Done, cause	LBBSNDC	Text
HIDE_Date of Test	LBBSDY	DATE
HIDE_FBS	LBFBS	NUMBER
HIDE_FBS Unit	LBFBSU	DROP down	mg/dL	1
HIDE_FBS Clinical Significant	LBFBSCS	Radio Button	NCS CS	1 2
HIDE_If other,	LBFBSDY	DATE
HIDE_HbA1c	LBHBA1C	NUMBER
HIDE_HbA1c Unit	LBHBA1CU	DROP down	%	1
HIDE_HbA1c Clinical Significant	LBHBA1CCS	Radio Button	NCS CS	1 2
HIDE_If other,	LBHBA1CDY	DATE
Urinalysis
HIDE_Urinalysis Test Not Done	LBUND	Checkbox	Not Done	1
HIDE_Date of Test	LBUDY	DATE
HIDE_Glucose	LBGLU	DROP down	#NAME?	1 2 3 4 5 6 7 8
HIDE_If Other	LBGLUO	Text
HIDE_Clinical Significant	LBGLCS	Radio Button	NCS CS	1 2
HIDE_If other,	LBGLDY	DATE
Pregnancy Test
Pregnancy Test	LBPREGND	Radio Button	Not Done Not Applicable	1 2
If Not Done, cause	LBPREGNDC	Text
If Not Applicable, cause	LBPREGNAC	DROP down	Male Menopause (last menstrual period > 1 year) Hysterectomy	1 2 3
Date of Test	LBPREGDY	DATE
Method	LBPREGM	Radio Button	Urine Blood	1 2
Result	LBPREGR	Radio Button	Negative Positive	1 2
Comment	LBCMT	Text

## Sheet: 4-1
Eligibility Evaluation & Randomization
Field Name	Field ID	Field Type	Multiple Choice Display Name	Multiple Choice Data Value
Enrollment Result	ERER	Text
Date of Informed Consent Signed	ERDY	DATE
1. Eligibility Evaluation
Inclusion Criteria
INCLU1	INCLU1	Radio Button	예 아니오	1 2
INCLU2	INCLU2	Radio Button	예 아니오	1 2
INCLU3	INCLU3	Radio Button	예 아니오	1 2
INCLU4	INCLU4	Radio Button	예 아니오	1 2
INCLU5_1_1	INCLU5_1_1	Radio Button	예	1 2
INCLU5_1_2	INCLU5_1_2	Radio Button	예 아니오	1 2
INCLU5_1_3	INCLU5_1_3	Radio Button	예 아니오	1 2
INCLU5_2_1	INCLU5_2_1	Radio Button	예 아니오	1 2
INCLU5_2_2	INCLU5_2_2	Radio Button	예 아니오	1 2
INCLU5_2_3	INCLU5_2_3	Radio Button	예 아니오	1 2
INCLU5_3_1	INCLU5_3_1	Radio Button	예 아니오	1 2
Exclusion Criteria
EXCLU1	EXCLU1	Radio Button	예 아니오	1 2
EXCLU2	EXCLU2	Radio Button	예 아니오	1 2
EXCLU3	EXCLU3	Radio Button	예 아니오	1 2
EXCLU4	EXCLU4	Radio Button	예 아니오	1 2
EXCLU5	EXCLU5	Radio Button	예 아니오	1 2
2. Enrollment Status
Is the Patient Eligible?	ESSEG	Radio Button	Yes No	1 2
Enrollment Status	ESES	Radio Button	Screen failure Enrollment	1 2
If Screen failure,	ESESFC	DROP down	Protocol entry criteria not met (not eligible) Pre-existing condition Patient decision Lost to follow-up Death Other	1 2 3 4 5 6
If Pre-existing condition	ESFCPC	Text
If Other	Text	Text
3. Randomization
Tumor Type	RDTT	Radio Button	Pancreatic Cancer Bile Duct Cancer Gallbladder Cancer Esophageal Cancer	1 2 3 4
Location of Tumor/ Resection Range of Operation	RDLR	Radio Button	Upper Middle/Lower Total	1 2 3
Comment	ERCMT	Text

## Sheet: 4-2
Eligibility Evaluation
Field Name	Field ID	Field Type	Multiple Choice Display Name	Multiple Choice Data Value
Enrollment Result	ERER	Text
Date of Informed Consent Signed	ERDY	DATE
1. Eligibility Evaluation
Inclusion Criteria
INCLU1	INCLU1	Radio Button	예 아니오	1 2
INCLU2	INCLU2	Radio Button	예 아니오	1 2
INCLU3	INCLU3	Radio Button	예 아니오	1 2
INCLU4.1	INCLU4-1	Radio Button	예	1 2
INCLU4.2	INCLU4-2	Radio Button	예 아니오	1 2
INCLU4.3	INCLU4-3	Radio Button	예 아니오	1 2
INCLU4.4	INCLU4-4	Radio Button	예 아니오	1 2
INCLU4.5	INCLU4-5	Radio Button	예 아니오	1 2
Exclusion Criteria
EXCLU1	EXCLU1	Radio Button	예 아니오	1 2
EXCLU2	EXCLU2	Radio Button	예 아니오	1 2
EXCLU3	EXCLU3	Radio Button	예 아니오	1 2
EXCLU4	EXCLU4	Radio Button	예 아니오	1 2
EXCLU5	EXCLU5	Radio Button	예 아니오	1 2
2. Enrollment Status
Is the Patient Eligible?	ESSEG	Radio Button	Yes No	1 2
Date of Enrollment Evaluation	ENDY	Date
Enrollment Status	ESES	Radio Button	Screen failure Enrollment	1 2
If Screen failure,	ESESFC	DROP down	Protocol entry criteria not met (not eligible) Pre-existing condition Patient decision Lost to follow-up Death Other	1 2 3 4 5 6
If Pre-existing condition	ESFCPC	Text
If Other	ESFCO	Text
3. Assignment
Date of Assignment	EADY	Date
Arm	EARM	Radio Button	Arm A: Arm B:	1 2
Comment	ERCMT	Text

## Sheet: 5
Laboratory Values (Treatment)
Field Name	Field ID		Field Type	Multiple Choice Display Name	Multiple Choice Data Value
Visit	LTVT		DROP down	Baseline Nutritional Support Program After Nutritional Support Program POD14 2 weeks after Discharge Day Unscheduled	1 2 3 4 5 6
Hematology
Hematology	LTHM		Radio Button	Not Done Not Applicable (Unscheduled Visit)	1 2
Date of Test	LTHMDY		DATE
If Not Done, cause	LTHMNDC		Text
WBC (Total)	LTWBC		NUMBER
WBC Unit	LTWBCU		DROP down	10³/mm³, 10³/μL,k/μL, 10^9/L	1
WBC Clinical Significant	LTWBCCS		Radio Button	NCS CS	1 2
If other,	LTWBCDY		DATE
Hemoglobin	LTHB		NUMBER
Hemoglobin Unit	LTHBU		DROP down	g/dL	1
Hemoglobin Clinical Significant	LTHBCS		Radio Button	NCS CS	1 2
If other,	LTHBDY		DATE
Platelet Count	LTPLT		NUMBER
Platelet Count Unit	LTPLTU		DROP down	10³/mm³, 10³/μL,k/μL, 10^9/L
Platelet Count Clinical Significant	LTPLTCS		Radio Button	NCS CS	1 2
If other,	LTPLTDY		DATE
Lymphocyte	LTLYMP		NUMBER
Lymphocyte Unit	LTLYMPU		DROP down	%	1
Lymphocyte Clinical Significant	LTLYMPCS		Radio Button	NCS CS	1 2
If other,	LTLYMPDY		DATE
TLC	LTTLC		NUMBER
TLC Unit	LTTLCU		DROP down	10³/mm³, 10³/μL,k/μL, 10^9/L	1
TLC Clinical Significant	LTMONOCS		Radio Button	NCS CS	1 2
If other,	LTMONODY		DATE
CRP	LTCRP		NUMBER
CRP Unit	LTCRPU		DROP down	mg/dL	1
CRP Clinical Significant	LTCRPCS		Radio Button	NCS CS	1 2
If other,	LTCRPDY		DATE
Blood Chemistry
Blood Chemistry	LTBC		Radio Button	Not Done Not Applicable (Unscheduled Visit)	1 2
Date of Test	LTBCDY		DATE
If Not Done, cause	LTBCNDC		Text
SGOT (AST)	LTAST		NUMBER
SGOT(AST) Unit	LTASTU		DROP down	U/L, IU/L	1
SGOT(AST) Clinical Significant	LTASTCS		Radio Button	NCS CS	1 2
If other,	LTASTDY		DATE
SGPT (ALT)	LTALT		NUMBER
SGPT(ALT) Unit	LTALTU		DROP down	U/L, IU/L	1
SGPT(ALT) Clinical Significant	LTALTCS		Radio Button	NCS CS	1 2
If other,	LTALTDY		DATE
Alkaline Phosphatase	LTALP		NUMBER
Alkaline Phosphatase Unit	LTALPU		DROP down	U/L, IU/L	1
Alkaline Phosphatase Clinical Significant	LTALPCS		Radio Button	NCS CS	1 2
If other,	LTALPDY		DATE
Creatinine	LTCR		NUMBER
Creatinine Unit	LTCRU		DROP down	mg/dL	1
Creatinine Clinical Significant	LTCRCS		Radio Button	NCS CS	1 2
If other,	LTCRDY		DATE
Total Protein	LTTP		NUMBER
Total Protein Unit	LTTPU		DROP down	g/dL	1
Total Protein Clinical Significant	LTTPCS		Radio Button	NCS CS	1 2
If other,	LTTPDY		DATE
Albumin	LTAB		NUMBER
Albumin Unit	LTABU		DROP down	g/dL	1
Albumin Clinical Significant	LTABCS		Radio Button	NCS CS	1 2
If other,	LTABDY		DATE
Prealbumin	LTPB		NUMBER
Prealbumin Unit	LTPBU		DROP down	mg/dL	1
Prealbumin Clinical Significant	LTPBCS		Radio Button	NCS CS	1 2
If other,	LTPBDY		DATE
Transferrin	LTTR		NUMBER
Transferrin Unit	LTTRU		DROP down	mg/dL	1
Transferrin Clinical Significant	LTTRCS		Radio Button	NCS CS	1 2
If other,	LTTRDY		DATE
Cholesterol	LTCH		NUMBER
Cholesterol Unit	LTCHU		DROP down	mg/dL	1
Cholesterol Clinical Significant	LTCHCS		Radio Button	NCS CS	1 2
If other,	LTCLDY		DATE
Immunoglobulin
HIDE_Immunoglobulin	LTIM		Radio Button	Not Done Not Applicable (Unscheduled Visit)	1 2	Protocol ver.2.0 변경 2014-09-15
HIDE_Date of Test	LTIMDY		DATE
HIDE_If Not Done, cause	LTIMNDC		Text
HIDE_IgG	LTIGG		NUMBER
HIDE_IgG Unit	LTIGGU		DROP down	mg/dL	1
HIDE_IgI Clinical Significant	LTIGGCS		Radio Button	NCS CS	1 2
HIDE_If other,	LTIGGDY		DATE
HIDE_IgM	LTIGM		NUMBER
HIDE_IgM Unit	LTIGMU		DROP down	mg/dL	1
HIDE_IgM Clinical Significant	LTIGMCS		Radio Button	NCS CS	1 2
HIDE_If other,	LTIGMDY		DATE
HIDE_IgA	LTIGA		NUMBER
HIDE_IgA Unit	LTIGAU		DROP down	mg/dL	1
HIDE_IgA Clinical Significant	LTIGACS		Radio Button	NCS CS	1 2
HIDE_If other,	LTIGADY		DATE
T-cell subpopulation
T-cell subpopulation	LTTCS		Radio Button	Not Done Not Applicable (Unscheduled Visit)	1 2
Date of Test	LTTCSDY		DATE
If Not Done, cause	LTTCSNDC		Text
CD4	LTCD4		NUMBER
CD4 Unit	LTCD4U		DROP down	%	1
CD4 Clinical Significant	LTCD4CS		Radio Button	NCS CS	1 2
If other,	LTCD4DY		DATE
CD8	LTCD8		NUMBER
CD8 Unit	LTCD8U		DROP down	%	1
CD8 Clinical Significant	LTCD8CS		Radio Button	NCS CS	1 2
If other,	LTCD8DY		DATE
Blood Sugar Test
Blood Sugar Test	LTBST		Radio Button	Not Done Not Applicable (Unscheduled Visit)	1 2
Date of Test	LTBSTDY		DATE
If Not Done, cause	LTBSTNDC		Text
FBS	LTFBS		NUMBER
FBS Unit	LTFBSU		DROP down	mg/dL	1
FBS Clinical Significant	LTFBSCS		Radio Button	NCS CS	1 2
If other,	LTFBSDY		DATE
C-peptide	LTCP		NUMBER
C-peptide Unit	LTCPU		DROP down	ng/mL	1
C-peptide Clinical Significant	LTCPCS		Radio Button	NCS CS	1 2
If other,	LTCPDY		DATE
HbA1c	LTHBA		NUMBER
HbA1c Unit	LTHBAU		DROP down	%	1
HbA1c Clinical Significant	LTHBACS		Radio Button	NCS CS	1 2
If other,	LTHBADY		DATE
Comment	LTCMT		Text

## Sheet: 6
Dietary Intake Record
Field Name	Field ID	Field Type	Multiple Choice Display Name	Multiple Choice Data Value
Visit	DIRV	DROP down	Nutritional Support Program POD (Post Operation Day)	1 2
POD	DIRPOD	NUMBER
Date of Assessment	DIRDT	DATE
Nutritional Support Day	DIRNSD	NUMBER
식이	DIRF	Radio Button	일반식 당뇨식	1 2
식이	DI리	Text
Goal of Nutritional Support Program
열량(Kcal/day)	DIRKC	NUMBER
단백질(g/day)	DIRD	NUMBER
지방(g/day)	DIRG	NUMBER
Dietary Intake Record
경로	DIRROT	Radio Button	Oral IV Oral + IV	1 2 3
열량 Oral (Kcal/day)	DIRO	Text
IV (Kcal/day)	DIRIV	Text
단백질(g/day)	DIRD2	Text
지방(g/day)	DIRG2	Text
무기질	DIRM	Radio Button	Yes No	1 2
비타민	DIRVITA	Radio Button	Yes No	1 2
경구보조제(회)	DIRGB	Text
Oral (%)	DIRGO	Text
IV (%)	DIRGIV	Text
Oral + IV (%)	DIRGOIV	Text
Blood Sugar Test
Blood Sugar Test	DIRBST	Radio Button	Done Not Done	1 2
If Not Done, cause	DIRBSTNDC	Text
TIME1	DIRT1	NUMBER
:	DIRM1	Text
Result	DIRR1	Text
HIDE_Control of Blood Sugar	DIRCBS1	Radio Button	Yes No	1 2	Study team 요청 2014-02-26
TIME CHECK	DIRTC2	Checkbox	Done	1
TIME2	DIRT2	NUMBER
:	DIRM2	Text
Result	DIRR2	Text
HIDE_Control of Blood Sugar	DIRCBS2	Radio Button	Yes No	1 2	Study team 요청 2014-02-26
TIME CHECK	DIRTC3	Checkbox	Done
TIME3	DIRT3	NUMBER
:	DIRM3	Text
Result	DIRR3	Text
HIDE_Control of Blood Sugar	DIRCBS3	Radio Button	Yes No	1 2	Study team 요청 2014-02-26
TIME CHECK	DIRTC4	Checkbox	Done	1
TIME4	DIRT4	NUMBER
:	DIRM4	Text
Result	DIRR4	Text
HIDE_Control of Blood Sugar	DIRCBS4	Radio Button	Yes No	1 2	Study team 요청 2014-02-26
Evaluation of Nutritional Support Program	DIRENSP	Radio Button	Ongoing Stop	1 2
프로토콜에 따라 영양지원을 받았습니까?	DIRPP	Radio Button	Yes No	1 2
영양지원	DIRPJ	Radio Button	< 80% Goal Calories < 5 Days Other	1 2 3
If < 80% Goal Calories, day	DIRIEGCD	Text
If Other,	DIRPJNO	Text
Comment	DIRCMT	Text

## Sheet: 7
Operation Record
Field Name	Field ID	Field Type	Multiple Choice Display Name	Multiple Choice Data Value
Date of Operation	ORDY	DATE
Operation Name	ORON	Radio Button	Pancreatico-duodenectomy (Whipple Op.) Pylorus Preserving Pancreaticoduodenectomy Distal Pancreatectomy (Appleby Op.) Total Pancreatectomy Extended Cholecystectomy Radical Cholecystectomy Extended Rt.(Lt.) Hemihepatectomy+Radical Bile Duct Resection Radical Bile Duct Resection	1 2 3 4 5 6 7 8 9
If Other,	ORONO	Text
Time of Operation	ORTMO	NUMBER
Estimated Blood Loss	OREBL	Text
Transfusion	ORTF1	Radio Button	Yes No	1 2
Transfusion	ORTF2	Radio Button	RBC FFP PC	1 2 3
Transfusion	ORTF3	Text
Comment	ORCMT	Text

[truncated: 6 more sheets: 8, 9, 10, 11, 12, 13]
