# Supplementary material for: Effect of preoperative nutritional support in malnourished patients with pancreatobiliary cancer: a quasi-experimental study
Source: BMC Nutr. 2022 Jul 11;8:61. doi: 10.1186/s40795-022-00555-2 (PMC9277960; doi:10.1186/s40795-022-00555-2)
Supplement: Supplementary file 3 — Additional file 3. [file 40795_2022_555_MOESM3_ESM.xlsx]

## Sheet: 20170528
Supplementary data 2. Raw data collected during study period.
																Baseline								Before NSP
Study ID	Screening_No	Admission	Discharge	LOS	Diagnosis	Nutritional Status	complication	complication_detail	POPF	CRPOPF	postop. Bleeding	ASA score (preop)	Date of Birth	Age	Gender	PAHT	PAWT	PAWTLS	PABMI	PAECOG	PACOI	PSGA	PSTPSC	LTWBC	LTHB	LTPLT	LTLYMP	LTTLC	LTCRP	LTAST	LTALP	LTCR	LTTP	LTAB	LTPB	LTTR	LTCH	LTFBS	LTCP	LTHBA	EQC	EQCNC	EQCNCO	EQDY	EOR30_1	EOR30_2	EOR30_3	EOR30_4	EOR30_5
101-001	C676-001	2013-10-23	11/14/2013	#VALUE!	4	Mal	0		0	0	0	2	1946-06-25	67	Male	164.5	61.9	No	22.9	0	0	B	10	11.92	10.8	558	24.6	2.93232	0.3	45	303	1.9	7.4	4.5	33.6	261	184	79	9.96	5.5
101-010	C676-010	2013-11-26	12/21/2013	#VALUE!	3	Mal	0		0	0	0	2	1957-05-10	56	Male	178.2	76.1	No	24	1	0	B	6	4.42	11.7	183	21.9	0.96798	0.01	22	60	0.9	6.4	4.3	24	301	145	93	2.49	5.4
101-011	C676-011	2013-12-09	12/31/2013	#VALUE!	3	Mal	0		0	0	0	2	1934-02-20	79	Male	167	65.8	No	23.6	0	0	B	10	10.18	10.1	311	37.2	3.78696	0.21	46	196	1.1	6.5	3.7	23.6	241	139	95	2.67	6.6
101-012	C676-012	2014-01-14	02/06/2014	#VALUE!	3	Mal	1	PJ leak A	1	0	0	3	1938-02-02	75	Male	161	67.2	No	25.92	0	No Change	B	5	4.27	13.5	143	18.7	0.79849	0.45	19	48	0.9	6	4.1	20.6	195	165	205	3.65	7.2
101-013	C676-013	2014-02-26	03/26/2014	#VALUE!	1	Mal	1	PJ leak A	1	0	0	2	1943-09-18	70	Female	154.5	61.7	Yes (10% 초과한 체중 감소)	25.85	0	Reduced	B	17	11.17	14.9	288	35.2	3.93184	0.03	35	95	3.4	7.1	4.6	56.1	258	114	142	26.75	7.6
101-016	C676-016	2014-10-19	11/17/2014	#VALUE!	2	Well	1	bile leak-PCD	0	0	0	1	1966-01-29	48	Male	175.3	76.2	No	24.8	0	No Change	A	1
101-017	C676-017	2014-09-24	10/16/2014	#VALUE!	3	Well	0		0	0	0	1	1950-05-05	64	Female	153.3	50.4	No	21.4	0	No Change	A	4
101-018	C676-018	2014-09-28	10/29/2014	#VALUE!	1	Well	1	PJ leak A	1	0	0	1	1954-06-10	60	Male	165.6	71.7	No	26.1	1	No Change	A	6
101-021	C676-021	2014-10-22	11/24/2014	#VALUE!	4	Mal	0		0	0	0	2	1945-05-24	69	Female	146.5	51.4	No	23.9	1	Reduced	B	15	14.38	10.2	255	4.1	0.58958	10.44	31	387	0.4	5.1	3.4	8.06	182	173	149	6.3	5.8	101-021Before Nutritional Support Program	Done	0	0	10/23/2014	3	3	2	3
101-022	C676-022	2014-10-29	11/15/2014	#VALUE!	3	Well	0		0	0	0	2	1942-07-03	72	Female	143.5	44.6	No	21.7	0	No Change	A	7
101-023	C676-023	2014-11-07	12/01/2014	#VALUE!	1	Well	0		0	0	0	2	1953-03-14	61	Male	166.9	69.8	No	25.1	1	Reduced	A	4
101-024	C676-024	2014-11-26	01/09/2015	#VALUE!	1	Mal	1	bile leak-PCD	0	0	0	2	1938-10-18	76	Female	166.8	69.5	No	25	1	Reduced	B	7	4.56	12	188	25.7	1.17192	0.59	22	217	1.27	6.5	3.8	20.9	193	169	119	4.51	6.2	101-024Before Nutritional Support Program	Done	0	0	11/27/2014	1	2	2	3
101-025	C676-025	2014-12-07	12/17/2014	#VALUE!	1	Well	0		0	0	0	2	1937-03-13	77	Male	171.2	71.5	No	24.4	0	No Change	A	2
101-028	C676-028	2014-12-09	01/05/2015	#VALUE!	1	Well	1	DGE	0	0	0	1	1959-02-02	55	Female	168.3	60.6	No	21.4	0	Reduced	A	4
101-029	C676-029	2014-12-15	01/05/2015	#VALUE!	1	Well	0		0	0	0	2	1957-11-05	57	Male	161.5	63	No	24.2	0	No Change	A	5
101-030	C676-030	2014-12-21	01/27/2015	#VALUE!	3	Well	0		0	0	0	2	1942-07-25	72	Male	148.5	49.6	No	22.5	0	Reduced	A	5
101-031	C676-031	2014-12-23	01/27/2015	#VALUE!	1	Mal	1	DGE	0	0	0	2	1947-01-16	67	Female	149.6	53.5	No	23.9	1	Reduced	B	20	7.51	11.1	420	29.8	2.23798	0.18	19	106	0.7	5.7	3.7	24.7	186	153	109	3.52	5.7	101-031Before Nutritional Support Program	Done	0	0	12/24/2014	1	3	1	3
101-032	C676-032	2014-12-29	01/21/2015	#VALUE!	4	Mal	0		0	0	0	2	1948-09-09	66	Male	170.9	65.8	No	22.5	0	Reduced	B	12	6.7	13.1	338	36	2.412	0.18	14	69	1.1	6.1	3.9	24.5	204	178	109	2.29	6	101-032Before Nutritional Support Program	Done	0	0	12/29/2014	2	2	1	2
101-033	C676-033	2014-12-26	01/14/2015	#VALUE!	3	Well	0		0	0	0	1	1961-07-09	53	Male	169.9	62.6	No	21.7	0	No Change	A	1
101-034	C676-034	2014-12-30	01/17/2015	#VALUE!	1	Well	0		0	0	0	2	1946-09-01	68	Female	154.2	67.9	No	28.6	1	No Change	A	4
101-035	C676-035	2014-01-04	01/14/2015	#VALUE!	3	Well	0		0	0	0	2	1943-12-05	71	Female	163	65.5	No	24.7	0	No Change	A	2
101-037	C676-037	2015-01-06	01/21/2015	#VALUE!	4	Well	1	PJ leak B	1	1	0	1	1966-11-14	48	Male	164	49.9	No	18.6	0	No Change	A	1
101-039	C676-039	2015-01-13	01/30/2015	#VALUE!	3	Well	0		0	0	0	2	1968-03-06	46	Female	156.2	46.2	No	18.9	0	No Change	A	5
101-040	C676-040	2015-01-13	01/28/2015	#VALUE!	2	Well	1	wound seroma	0	0	0	1	1970-06-17	44	Female	155.4	50.4	No	20.9	0	No Change	A	3
101-042	C676-042	2015-01-21	02/13/2015	#VALUE!	1	Well	0		0	0	0	2	1951-12-05	63	Female	153.8	44	No	18.6	0	Reduced	A	3
101-043	C676-043	2015-01-21	03/06/2015	#VALUE!	3	Mal	1	fluid collction-PCD	0	0	0	2	1946-07-25	68	Female	155.6	54.6	No	22.6	1	Reduced	B	16	7.47	11.4	270	24.6	1.83762	0.35	19	84	0.7	6.7	4.4	22.3	183	182	181	2.65	7.4	101-043Before Nutritional Support Program	Done	0	0	01/27/2015	4	4	2	4
101-044	C676-044	2015-02-01	02/18/2015	#VALUE!	4	Well	0		0	0	0	2	1943-03-15	71	Female	159.3	65	No	25.6	0	No Change	A	1
101-045	C676-045	2015-02-02	03/17/2015	#VALUE!	4	Well	1	bile leak-PCD, bleeding	0	0	1	2	1957-07-05	57	Male	169.1	75.5	No	26.4	0	No Change	A	1
101-046	C676-046	2015-02-04	02/14/2015	#VALUE!	1	Well	0		0	0	0	2	1950-08-10	64	Male	174.9	74.4	No	24.3	0	No Change	A	1
101-049	C676-049	2015-02-22	03/16/2015	#VALUE!	3	Well	0		0	0	0	2	1936-07-19	78	Male	170	67.5	No	23.4	1	No Change	A	6
101-050	C676-050	2015-03-02	03/17/2015	#VALUE!	3	Well	1	PJ leak B	1	1	0	2	1948-11-14	66	Male	163.2	66.3	No	24.9	0	No Change	A	2
101-051	C676-051	2015-03-04	03/31/2015	#VALUE!	3	Mal	0		0	0	0	2	1940-08-01	74	Male	158.3	50.7	No	20.2	0	Reduced	B	11	9.4	11.5	229	7.3	0.6862	8.75	55	161	0.7	5.8	3.7	11.1	188	161	117	2	5.6	101-051Before Nutritional Support Program	Done	0	0	03/05/2015	2	2	1	2
101-052	C676-052	2015-03-18	03/26/2015	#VALUE!	1	Mal	1	bleeding, sepsis	0	0	1	1	1957-11-02	57	Male	168.6	52.2	Yes (10% 초과한 체중 감소)	18.4	0	Reduced	B	15	6.21	12.5	274	25.6	1.58976	0.15	37	193	0.8	6.5	3.5	22.5	268	135	90	1.83	5.2	101-052Before Nutritional Support Program	Done	0	0	03/10/2015	1	1	1	1
101-053	C676-053	2015-03-18	04/03/2015	#VALUE!	3	Well	0		0	0	0	2	1944-09-09	70	Male	167.4	66.5	No	23.7	0	No Change	A	2
101-055	C676-055	2015-03-23	04/14/2015	#VALUE!	4	Well	1	fluid collction-Abx.	0	0	0	2	1942-08-27	72	Female	147.2	49.7	No	22.9	1	No Change	A	4
101-056	C676-056	2015-03-22	04/14/2015	#VALUE!	3	Well	1	wound seroma	0	0	0	2	1948-11-02	66	Female	154.6	60.4	No	25.3	1	No Change	A	5
101-057	C676-057	2015-03-25	06/16/2015	#VALUE!	1	Mal	1	PJ leak C, bleeding, wound dehiscence	1	1	0	2	1947-10-22	67	Male	162.5	66.1	No	25	0	Reduced	B	12	9.88	13.5	365	20.1	1.98588	5.91	64	530	0.7	7.2	4.5	16.8	239	255	166	1.9	6.2	101-057Before Nutritional Support Program	Done	0	0	03/26/2015	1	1	1	3
101-058	C676-058	2015-03-29	04/13/2015	#VALUE!	1	Well	1	ileus	0	0	0	1	1961-09-15	53	Male	172.2	74.2	No	25	0	No Change	A	1
101-059	C676-059	2015-03-31	04/26/2015	#VALUE!	4	Well	0		0	0	0	1	1953-11-29	61	Female	151.5	50.5	No	22	0	No Change	A	5
101-060	C676-060	2015-04-09	05/01/2015	#VALUE!	3	Mal	0		0	0	0	2	1963-01-05	52	Male	181	77.1	Yes (10% 초과한 체중 감소)	23.5	0	No Change	A	4	5.01	13.4	211	47.1	2.35971	0.06	39	279	0.8	5.8	4	28.1	258	134	166	2.43	8.6	101-060Before Nutritional Support Program	Done	0	0	04/10/2015	1	1	1	3
101-061	C676-061	2015-04-12	04/24/2015	#VALUE!	1	Well	0		0	0	0	2	1943-10-05	71	Male	168.2	82.1	No	29	0	No Change	A	2
101-062	C676-062	2015-04-13	04/30/2015	#VALUE!	3	Well	0		0	0	0	2	1937-09-26	77	Male	171.9	59.3	No	20.1	0	No Change	A	2
101-063	C676-063	2015-05-15	06/18/2015	#VALUE!	3	Mal	1	Deep SSI, biliary fistula	0	0	0	2	1952-03-15	63	Male	163.5	47.6	Yes (10% 초과한 체중 감소)	17.8	0	No Change	B	9	4.58	9.8	306	43.4	1.98772	1.13	21	168	0.7	6.6	3.8	13.1	184	114	486	0.67	10.7	101-063Before Nutritional Support Program	Done	0	0	04/23/2015	2	2	1	2
101-065	C676-065	2015-04-24	06/03/2015	#VALUE!	1	Mal	1	wound seroma, PJ leak A	1	0	0	2	1941-09-23	73	Male	164.5	55.6	Yes (10% 초과한 체중 감소)	20.5	0	Reduced	B	15	8.02	12.7	245	10.2	0.81804	3.65	64	340	0.4	5	3.5	9.23	113	138	157	1.71	7.6	101-065Before Nutritional Support Program	Done	0	0	04/27/2015	2	2	2	2
101-066	C676-066	2015-04-27	06/10/2015	#VALUE!	1	Well	1	bleeding, P-J leak B- PCD	1	1	1	2	1941-06-22	73	Male	167.5	61.4	No	21.9	0	No Change	A	7
101-067	C676-067	2015-05-10	07/14/2015	#VALUE!	1	Well	1	ileus, bile leak-PCD	0	0	0	2	1942-02-22	73	Female	144.7	47.4	No	22.6	0	No Change	A	4
101-068	C676-068	2015-05-31	06/26/2015	#VALUE!	2	Well	1	bleeding - embolization	0	0	1	2	1942-12-07	72	Male	172.1	70.1	No	23.7	0	No Change	A	6
101-069	C676-069	2015-06-01	07/24/2015	#VALUE!	1	Mal	1	bleeding, ARF	0	0	1	2	1945-01-12	70	Male	164.5	70.5	No	26.1	0	Reduced	B	17	10.75	14.3	423	14.9	1.60175	6.89	81	81	0.9	5.7	3.2	19.2	110	76	110	14.41	5.8	101-069Before Nutritional Support Program	Done	0	0	06/12/2015	1	1	1	2
101-073	C676-073	2017-01-08	08/01/2015	#VALUE!	3	Well	1	bleeding, P-J leak B- PCD	1	1	1	2	1942-06-29	72	Male	161	60.3	No	23.3	0	No Change	A	4
101-074	C676-074	2015-06-03	06/19/2015	#VALUE!	3	Well	0		0	0	0	2	1948-07-18	66	Female	154.7	50.5	No	21.1	1	No Change	A	2
101-075	C676-075	2015-05-28	06/30/2015	#VALUE!	1	Well	0		0	0	0	2	1958-05-05	57	Female	155.3	59.4	No	24.6	0	Reduced	A	8
101-077	C676-077	2015-06-22	07/09/2015	#VALUE!	1	Mal	0		0	0	0	2	1941-07-05	73	Female	152.7	55.6	No	23.8	1	Reduced	B	10	7.72	13.1	292	21	1.6212	0.19	22	72	0.6	6.1	4.6	24	311	137	106	3.21	6.4	101-077Before Nutritional Support Program	Done	0	0	06/19/2015	2	2	1	3
101-078	C676-078	2015-06-23	07/11/2015	#VALUE!	3	Mal	0		0	0	0	2	1945-12-22	69	Female	152.8	54.4	Yes (10% 초과한 체중 감소)	23.3	0	No Change	B	12	5.43	9.8	263	16.9	0.91767	1.24	13	78	0.6	7	3.8	17.4	175	163	109	2.37	5.8	101-078Before Nutritional Support Program	Done	0	0	06/24/2015	1	1	1	1
101-079	C676-079	2015-06-19	07/28/2015	#VALUE!	1	Well	1	wound seroma, delirium	0	0	0	2	1942-04-25	73	Male	158.7	56.6	No	22.5	1	No Change	A	6
101-080	C676-080	2015-06-24	07/15/2015	#VALUE!	3	Well	0		0	0	0	2	1947-11-11	67	Male	171.2	73.2	No	25	0	No Change	A	1
101-081	C676-081	2015-07-06	07/22/2015	#VALUE!	4	Well	0		0	0	0	2	1964-04-04	51	Female	157.3	53.2	No	21.5	0	No Change	A	5
101-082	C676-082	2015-08-05	08/31/2015	#VALUE!	1	Mal	0		0	0	0	2	1956-03-01	59	Male	165.7	55.3	No	20.1	0	Reduced	C	17	10.01	14.1	425	17.4	1.74174	4.65	23	344	0.9	7.3	4	19.1	212	150	191	2.15	7.7	101-082Before Nutritional Support Program	Done	0	0	08/06/2015	4	4	2	4
101-084	C676-084	2015-09-07	09/26/2015	#VALUE!	4	Mal	1	Deep SSI	0	0	0	2	1957-03-25	58	Male	163.8	63.5	Yes (10% 초과한 체중 감소)	23.7	0	Reduced	C	20	11.4	12.7	249	15.1	1.7214	2.53	44	297	0.7	7.2	3.5	11.2	206	166	90	2.7	5	101-084Before Nutritional Support Program	Done	0	0	09/07/2015	2	3	2	3
101-085	C676-085	2015-09-09	10/14/2015	#VALUE!	1	Mal	1	bleeding- embolization	0	0	1	2	1946-07-08	69	Male	165.5	61.4	No	22.4	0	Reduced	B	11	4.26	13.2	239	27.2	1.15872	0.17	60	174	0.6	7.2	4	22.6	330	231	112	4.58	5.1	101-085Before Nutritional Support Program	Done	0	0	09/10/2015	1	1	1	1
101-087	C676-087	2015-09-14	10/08/2015	#VALUE!	1	Mal	0		0	0	0	3	1953-01-19	62	Male	153.5	51.9	No	22	0	No Change	B	9	6.82	11.9	243	20.4	1.39128	0.77	73	326	0.8	5.8	3.2	12.4	190	278	124	2.54	5.5	101-087Before Nutritional Support Program	Done	0	0	09/15/2015	1	3	1	1
101-088	C676-088	2015-10-15	11/10/2015	#VALUE!	3	Mal	0		0	0	0	2	1943-11-28	71	Female	156.5	54.7	No	22.3	0	Reduced	B	11	5.9	11.5	405	22	1.298	1.17	77	475	0.6	7.2	4.1	25.3	277	144	103	1.99	5.8	101-088Before Nutritional Support Program	Done	0	0	10/19/2015	2	1	1	2
101-089	C676-089	2015-10-25	11/19/2015	#VALUE!	3	Mal	0		0	0	0	2	1942-10-03	73	Male	163.1	52.8	No	19.8	0	Reduced	B	8	7.54	11.3	342	21	1.5834	0.37	14	275	1	6.6	3.8	22.8	166	186	100	1.54	6	101-089Before Nutritional Support Program	Done	0	0	10/27/2015	2	2	1	2
101-091	C676-091	2015-11-15	12/11/2015	#VALUE!	1	Mal	0		0	0	0	2	1947-08-02	68	Male	172.2	57.1	No	19.3	0	Reduced	B	9	5.8	13.1	279	29.5	1.711	1.98	69	393	0.9	7.3	3.7	20.5	198	171	84	2.06	5.5	101-091Before Nutritional Support Program	Done	0	0	11/13/2015	1	1	1	2
101-092	C676-092	2015-11-22	12/17/2015	#VALUE!	1	Mal	1	bleeding- reop.	0	0	1	2	1953-03-03	62	Male	164.1	62.9	Yes (10% 초과한 체중 감소)	23.4	0	Reduced	B	12	8.37	10.1	290	14.3	1.19691	3.53	33	541	1.1	6.5	3.7	18.7	228	607	170	3.18	7.5	101-092Before Nutritional Support Program	Done	0	0	11/25/2015	2	2	1	3
101-093	C676-093	2015-11-23	12/31/2015	#VALUE!	3	Mal	0		0	0	0	2	1941-09-18	74	Female	155.1	48.9	No	20.3	1	Reduced	C	20	7.47	13.2	245	12	0.8964	0.43	131	154	0.4	6	3.1	8.43	180	149	71	0.7	4.8	101-093Before Nutritional Support Program	Done	0	0	11/27/2015	4	3	2	4
101-094	C676-094	2015-12-02	01/08/2016	#VALUE!	3	Mal	1	superficial SSI	0	0	0	2	1936-02-09	79	Female	148.7	49.4	No	22.3	1	Reduced	B	13	23.98	8.2	424	8	1.9184	13.08	30	268	0.6	7.7	3.3	7.59	179	273	125	0.87	6.5	101-094Before Nutritional Support Program	Done	0	0	12/03/2015	3	4	3	3
101-095	C676-095	2015-12-28	01/19/2016	#VALUE!	1	Mal	0		0	0	0	2	1947-11-18	68	Male	157	49.7	Yes (10% 초과한 체중 감소)	20.2	0	Reduced	B	12	11.82	9.9	521	12.6	1.48932	0.14	67	789	1.9	5.8	3	26.4	167	128	100	0.8	5.8	101-095Before Nutritional Support Program	Not Done	Patient refused	0	0	0	0	0	0
101-096	C676-096	2015-12-30	01/28/2016	#VALUE!	4	Mal	0		0	0	0	3	1957-01-13	58	Male	163	55	Yes (10% 초과한 체중 감소)	20.7	1	Reduced	B	18	7.2	9.9	516	28.5	2.052	1.08	29	1209	0.8	7.2	3.7	28.9	257	100	172	2.46	8.4	101-096Before Nutritional Support Program	Done	0	0	01/06/2016	2	2	3	3
101-097	C676-097	2016-01-08	02/21/2016	#VALUE!	2	Mal	0		0	0	0	1	1956-06-14	59	Female	160	64	No	25	1	Reduced	B	11	9.03	8.8	189	10.4	0.93912	4.82	24	146	0.4	4.8	2.9	8.03	151	160	95	0	5.1	101-097Before Nutritional Support Program	Done	0	0	01/15/2016	2	2	1	2
101-098	C676-098	2016-01-22	02/23/2016	#VALUE!	1	Mal	1	bile leak - PCD	0	0	0	2	1938-08-04	77	Female	144	54	No	26	1	Reduced	B	11	9.71	11.6	435	23	2.2333	2.71	12	116	0.7	6.8	3.5	24.6	183	133	125	7.47	6.4	101-098Before Nutritional Support Program	Done	0	0	01/27/2016	3	3	2	3
101-099	C676-099	2016-01-28	03/31/2016	#VALUE!	4	Mal	1	P-J leak C - PCD, PV obstruction	1	1	0	2	1945-11-06	70	Male	171.1	65.1	No	22.2	0	No Change	B	11	5.87	13	266	46	2.7002	0.12	24	119	0.62	8.7	4.2	33.7	261	189	185	2.3	7.8	101-099Before Nutritional Support Program	Done	0	0	01/29/2016	3	3	1	2
101-100	C676-100	2016-01-28	03/16/2016	#VALUE!	4	Mal	1	P-J leak B - PCD	1	1	0	1	1940-01-30	76	Male	155.9	46.8	Yes (10% 초과한 체중 감소)	19.3	1	Reduced	B	13	7.06	12.9	263	31.7	2.23802	0.6	17	214	0.6	6.8	3.6	22.8	213	172	231	2.15	9.3	101-100Before Nutritional Support Program	Done	0	0	01/29/2016	3	2	2	1
101-101	C676-101	2016-03-10	04/16/2016	#VALUE!	1	Mal	1	ascites	0	0	0	2	1944-02-14	72	Male	165	50	No	18.4	1	No Change	B	13	5.56	10.4	269	16	0.8896	0.81	46	315	0.5	5.2	2.8	20.2	209	203	79	1.54	4.5	101-101Before Nutritional Support Program	Done	0	0	03/25/2016	1	1	1	1
101-102	C676-102	2016-04-13	05/03/2016	#VALUE!	3	Well	1	P-J leak A, HJ stricture - intervention	1	0	0	2	1956-10-15	59	Male	164.8	63.4	No	23.3	0	No Change	A	1
101-103	C676-103	2016-04-21	05/05/2016	#VALUE!	1	Mal	1	aspiration penumonia - expire	0	0	0	2	1940-01-18	76	Male	163	62.5	No	23.5	1	Reduced	B	11	5.8	10.3	234	35.2	2.0416	1.04	57	220	0.85	8.7	3.9	11.1	220	78	79	8.9	5.6	101-103Before Nutritional Support Program	Done	0	0	04/21/2016	2	1	1	1
101-104	C676-104	2016-04-26	05/17/2016	#VALUE!	1	Mal	0		0	0	0	1	1941-12-20	74	Male	163	76.5	No	28.8	0	Reduced	B	13	4.51	14.4	177	35.5	1.60105	0.66	46	224	1.13	6.5	4	20.2	218	216	102	0	5.4	101-104Before Nutritional Support Program	Done	0	0	04/29/2016	1	1	1	1
101-105	C676-105	2016-05-08	05/21/2016	#VALUE!	3	Well	0		0	0	0	2	1976-01-22	40	Male	167.6	71.2	No	25.3	0	Escalated	A	1
101-106	C676-106	2016-05-16	06/04/2016	#VALUE!	4	Well	0		0	0	0	1	1959-05-04	57	Female	165.3	56.5	No	20.7	0	No Change	A	1
101-107	C676-107	2016-05-26	06/22/2016	#VALUE!	1	Mal	0		0	0	0	2	1947-05-17	69	Male	162.2	55.9	No	21.2	0	No Change	B	12	8.02	12.8	370	15	1.203	1.04	66	326	0.68	6.8	3.6	19.6	206	271	92	1.32	4.9	101-107Before Nutritional Support Program	Done	0	0	05/30/2016	1	2	1	2
101-108	C676-108	2016-05-25	06/08/2016	#VALUE!	3	Well	0		0	0	0	2	1941-07-12	74	Male	161	53.9	No	20.8	0	No Change	A	4
101-110	C676-110	2016-07-17	07/29/2016	#VALUE!	1	Mal	1	bleeding - trnasfusion	0	0	1	2	1939-01-12	77	Female	152.5	46.6	No	20	1	No Change	B	10	6.19	10.9	223	36	2.2284	2.6	446	877	0.88	6.9	3.8	9.23	239	182	86	2.93	5.3	101-110Before Nutritional Support Program	Done	0	0	07/05/2016	2	2	1	2
101-111	C676-111	2016-07-28	08/15/2016	#VALUE!	3	Mal	0		0	0	0	2	1953-10-08	62	Male	165.1	53.9	Yes (10% 초과한 체중 감소)	19.8	0	No Change	B	8	4.71	15.5	302	45.6	2.14776	0.1	19	78	1.15	7	4.3	0	0	202	199	1.69	11	101-111Before Nutritional Support Program	Done	0	0	07/27/2016	1	1	1	1
101-112	C676-112	2016-07-29	09/08/2016	#VALUE!	1	Mal	1	bile leak- PCD	0	0	0	2	1947-09-05	68	Male	163.8	64.1	No	23.9	0	No Change	B	12	14.34	12.7	297	10	1.434	11	15	226	0.83	6.6	3.6	9.77	153	94	117	1.76	6.4	101-112Before Nutritional Support Program	Done	0	0	08/02/2016	3	2	N/A	4
101-114	C676-114	2016-08-21	09/07/2016	#VALUE!	3	Well	0		0	0	0	2	1937-08-05	79	Male	169.8	55.8	No	19.4	0	No Change	A	6																		101-114Before Nutritional Support Program	Done	0	0	08/11/2016	1	1	1	1
101-115	C676-115	2016-08-21	09/16/2016	#VALUE!	4	Mal	0		0	0	0	3	1946-01-13	70	Female	155.4	53.6	No	22.2	1	Reduced	B	11	5.22	11.8	211	27.2	1.41984	1.22	157	300	0.81	6.9	3.7	25.1	194	177	134	4.68	10.9	101-115Before Nutritional Support Program	Done	0	0	08/22/2016	2	2	2	2
101-116	C676-116	2016-09-05	10/04/2016	#VALUE!	1	Mal	1	bile leak- PCD	0	0	0	2	1942-08-18	74	Female	147.3	46.6	No	21.5	0	Reduced	B	11	7.03	11.5	388	12.9	0.90687	3.38	98	461	0.67	7	3.6	9.06	194	247	100	2.81	5.5	101-116Before Nutritional Support Program	Done	0	0	09/07/2016	3	4	2	3
101-117	C676-117	2016-09-21	10/12/2016	#VALUE!	4	Well	1	bleeding, DGE A, CVA	0	0	1	3	1946-12-13	69	Male	165.3	78.1	No	28.6	0	No Change	A	3
101-118	C676-118	2016-10-06	11/28/2016	#VALUE!	3	Mal	1	bleeding- embolization. Transfusion, P-J leak B- PCD	1	1	1	3	1949-10-02	67	Male	150.8	58.6	Yes (10% 초과한 체중 감소)	25.8	1	Reduced	B	7	8.37	10.2	381	17.3	1.44801	0.33	79	251	0.72	6	3.5	19.4	197	157	109	3.51	5.7	101-118Before Nutritional Support Program	Done	0	0	10/07/2016	1	1	1	2
101-119	C676-119	2017-02-05	02/23/2017	#VALUE!	3	Well	1	DGE	0	0	0	2	1947-03-15	69	Male	167.2	77.3	No	27.7	0	No Change	A	3
101-120	C676-120	2017-02-12	03/16/2017	#VALUE!	4	Well	1	ileus, PJ leak A, ascites	1	0	0	2	1950-12-14	66	Male	174.7	81.9	No	26.8	0	No Change	A	5
[truncated: 453 more columns]
